# Supplementary material for: Is There a Relationship between Antimicrobial Use and Antibiotic Resistance of the Most Common Mastitis Pathogens in Dairy Cows?
Source: Antibiotics (Basel). 2022 Dec 20;12(1):3. doi: 10.3390/antibiotics12010003 (PMC9854474; doi:10.3390/antibiotics12010003)
Supplement: Supplementary file 1 [file antibiotics-12-00003-s001.zip]

Archive with 2 entries (2 files):
- antibiotics-2086583-supplementary Table S1-revised r1.xls
- Supplementary Table  S2..xlsx
