# Supplementary material for: Is There a Relationship between Antimicrobial Use and Antibiotic Resistance of the Most Common Mastitis Pathogens in Dairy Cows?
Source: Antibiotics (Basel). 2022 Dec 20;12(1):3. doi: 10.3390/antibiotics12010003 (PMC9854474; doi:10.3390/antibiotics12010003)
Supplement: Supplementary file 1 [file antibiotics-12-00003-s001.zip › antibiotics-2086583-supplementary Table S1-revised r1.xls]

## Sheet: Sheet1
Datum	Farma	Bacterial Strains Culture	AMOXYCILLIN	AMPICILLIN	CEFTRIAXONE	ENROFLOXACIN	ERYTHROMYCIN	GENTAMICIN	LINCOMYCIN	NEOMYCIN	PENICILLIN	STREPTOMYCIN	TETRACYCLIN	AMOXICILLIN/CLAVULANIC ACID	NOVOBIOCIN	TRIMETHOPRIM/SULFAMETHOXAZOLE	CLOXACILLIN	Form of mastitis
09.12.21.	B.Topola	negative
09.12.21.	B.Topola	Streptococcus uberis	S	I	S	S	I	R	R	R	R	S	S	S	R	R	R	clinical
09.12.21.	B.Topola	negative
09.12.21.	B.Topola	Escherichia coli	S	R	S	S	R	S	R	R	R	S	I	S	R	S	R	clinical
09.12.21.	B.Topola	Serratia marcescens	S	R	S	S	S	S	R	S	R	S	I	S	R	S	R	clinical
09.12.21.	B.Topola	Streptococcus spp.	S	S	S	S	S	S	R	R	R	R	R	S	R	R	R	subclinical
09.12.21.	B.Topola	Staphylococcus aureus	I	R	S	S	S	S	S	S	R	S	S	S	S	S	R	subclinical
09.12.21.	B.Topola	Streptococcus spp.	S	S	S	S	S	I	S	R	R	R	S	S	R	S	R	subclinical
09.12.21.	B.Topola	negative
09.12.21.	B.Topola	negative
09.12.21.	B.Topola	Serratia marcescens	R	R	S	S	I	S	R	S	R	S	R	R	R	S	R	subclinical
09.12.21.	B.Topola	Klebsiella spp.	I	R	S	S	R	S	R	S	R	S	S	S	R	S	R	subclinical
09.12.21.	B.Topola	negative
09.12.21.	B.Topola	negative
09.12.21.	B.Topola	negative
09.12.21.	B.Topola	Escherichia coli	I	R	S	S	R	S	R	R	R	S	S	S	R	S	R	clinical
09.12.21.	B.Topola	negative
09.12.21.	B.Topola	Serratia marcescens	R	R	S	S	R	S	R	S	R	R	R	R	R	S	R	subclinical
09.12.21.	B.Topola	Streptococcus spp.	S	S	S	S	S	S	R	I	R	R	R	S	R	S	R	clinical
09.12.21.	B.Topola	Streptococcus spp.	S	S	S	S	S	S	R	R	R	R	R	S	R	R	R	clinical
09.12.21.	B.Topola	Streptococcus spp.	S	R	S	S	S	I	R	R	R	R	R	S	R	R	R	clinical
09.12.21.	B.Topola	negative
16.12.21.	B.Topola	Escherichia coli	I	R	S	S	R	S	R	R	R	S	S	S	R	S	R	clinical
16.12.21.	B.Topola	negative
16.12.21.	B.Topola	negative
16.12.21.	B.Topola	negative
16.12.21.	B.Topola	negative
16.12.21.	B.Topola	Streptococcus spp.	R	R	I	S	R	S	I	R	R	S	R	S	R	R	R	subclinical
16.12.21.	B.Topola	Streptococcus spp.	S	R	S	S	R	R	R	R	R	S	R	S	R	R	R	clinical
16.12.21.	B.Topola	negative
16.12.21.	B.Topola	negative
16.12.21.	B.Topola	Staphylococcus spp. coagulase negative	S	S	I	S	S	S	S	S	R	S	S	S	S	S	R	clinical
16.12.21.	B.Topola	Serratia marcescens	R	R	S	S	R	S	R	S	R	S	R	R	R	S	R	subclinical
16.12.21.	B.Topola	negative
16.12.21.	B.Topola	Escherichia coli	I	R	S	S	R	S	R	S	R	S	S	S	R	S	R	subclinical
16.12.21.	B.Topola	negative
16.12.21.	B.Topola	negative
16.12.21.	B.Topola	negative
16.12.21.	B.Topola	Escherichia coli	I	R	S	S	R	S	R	S	R	S	S	S	R	S	R	clinical
16.12.21.	B.Topola	negative
16.12.21.	B.Topola	Staphylococcus aureus	I	R	S	S	S	S	S	S	R	S	S	S	S	S	R	clinical
16.12.21.	B.Topola	negative
16.12.21.	B.Topola	Streptococcus spp.	S	R	S	S	S	I	R	R	R	S	I	S	R	R	R	clinical
16.12.21.	B.Topola	Streptococcus spp.	S	S	S	S	S	I	S	R	R	R	R	S	R	R	R	clinical
03.12.21.	B.Topola	negative
03.12.21.	B.Topola	negative
03.12.21.	B.Topola	Serratia marcescens	R	R	S	S	R	S	R	S	R	S	R	R	R	S	R	clinical
03.12.21.	B.Topola	negative
03.12.21.	B.Topola	Escherichia coli	I	R	S	S	R	S	R	R	R	S	S	S	R	S	R	clinical
03.12.21.	B.Topola	Escherichia coli	I	R	S	S	R	S	R	R	R	I	I	S	R	S	R	clinical
03.12.21.	B.Topola	Escherichia coli	I	R	S	S	R	S	R	R	R	S	I	S	R	S	R	clinical
03.12.21.	B.Topola	negative
03.12.21.	B.Topola	negative
03.12.21.	B.Topola	Serratia marcescens	R	R	S	S	R	S	R	S	R	R	R	R	R	S	R	subclinical
03.12.21.	B.Topola	Serratia marcescens	R	R	S	S	R	S	R	S	R	S	R	R	R	S	R	clinical
03.12.21.	B.Topola	negative
03.12.21.	B.Topola	negative
03.12.21.	B.Topola	negative
03.12.21.	B.Topola	Staphylococcus aureus	I	R	S	S	S	S	S	S	R	S	R	S	I	S	R	clinical
03.12.21.	B.Topola	negative
03.12.21.	B.Topola	negative
03.12.21.	B.Topola	Serratia marcescens	S	R	S	S	S	S	R	S	R	S	I	S	R	S	R
03.12.21.	B.Topola	negative																clinical
03.12.21.	B.Topola	negative
03.12.21.	B.Topola	Streptococcus spp.	S	R	S	S	R	R	R	R	R	S	R	S	R	R	R	clinical
03.12.21.	B.Topola	Streptococcus spp.	S	R	S	S	S	S	R	R	R	R	R	S	R	R	R	clinical
24.09.20.	Bečej	β haemoliticus Streptococcus spp.	S	S	S	S	S	R	S	R	R	S	S	S	S	R	R	clinical
24.09.20.	Bečej	negative
24.09.20.	Bečej	negative
24.09.20.	Bečej	negative
24.09.20.	Bečej	Streptococcus spp.	R	R	R	R	R	I	R	R	R	S	R	R	R	R	R	subclinical
24.09.20.	Bečej	negative
24.09.20.	Bečej	negative
24.09.20.	Bečej	negative
24.09.20.	Bečej	Streptococcus spp.	R	R	R	R	R	I	R	R	R	S	R	R	R	R	R	subclinical
24.09.20.	Bečej	Staphylococcus spp. coagulase negative	S	S	I	S	S	S	S	S	R	S	S	S	S	S	R	clinical
24.09.20.	Bečej	negative
24.09.20.	Bečej	Streptococcus spp.	R	R	R	R	I	S	R	R	R	S	R	R	R	R	R	subclinical
02.10.20.	Bečej	β haemoliticus Streptococcus spp.	I	R	S	S	R	S	R	S	R	S	I	S	I	S	R	clinical
02.10.20.	Bečej	Escherichia coli	R	R	R	S	R	S	R	S	R	S	R	R	R	S	R	clinical
02.10.20.	Bečej	Escherichia coli	R	R	R	S	R	S	R	S	R	S	I	R	R	S	R	clinical
02.10.20.	Bečej	β haemoliticus Streptococcus spp.	R	R	S	S	R	S	R	S	R	S	R	S	R	R	R	subclinical
02.10.20.	Bečej	negative
02.10.20.	Bečej	Klebsiella oxytoca	R	R	S	S	R	S	R	S	R	S	R	R	R	S	R	clinical
02.10.20.	Bečej	Escherichia coli	R	R	R	S	R	S	R	S	R	S	I	R	R	S	R	clinical
02.10.20.	Bečej	negative
02.10.20.	Bečej	Streptococcus spp.	R	R	I	S	R	S	I	R	R	S	R	S	R	R	R	clinical
20.11.20.	Bečej	negative
20.11.20.	Bečej	Streptococcus uberis	S	S	S	S	S	S	I	I	R	S	S	S	I	S	R	clinical
20.11.20.	Bečej	Escherichia coli	S	R	S	S	R	S	R	S	R	S	S	S	R	S	R	clinical
20.11.20.	Bečej	Streptococcus spp.	S	S	R	S	R	S	R	I	R	S	S	S	S	S	R	subclinical
20.11.20.	Bečej	negative
20.11.20.	Bečej	Escherichia coli	S	R	S	S	R	S	R	S	R	S	S	S	R	S	R	subclinical
20.11.20.	Bečej	Staphylococcus spp. coagulase negative	I	R	S	S	S	S	S	S	R	S	S	S	S	S	R	subclinical
20.11.20.	Bečej	β haemoliticus Streptococcus spp.	S	I	S	S	S	S	S	R	R	S	R	S	R	S	R	subclinical
20.11.20.	Bečej	negative
20.11.20.	Bečej	Streptococcus uberis	S	I	S	S	I	R	R	R	R	S	S	S	R	R	R	clinical
20.11.20.	Bečej	β haemoliticus Streptococcus spp.	S	I	S	S	I	S	R	R	R	S	S	S	R	R	R	clinical
20.11.20.	Bečej	β haemoliticus Streptococcus spp.	S	I	S	S	S	R	R	R	R	S	S	S	R	R	R	subclinical
20.11.20.	Bečej	negative
20.11.20.	Bečej	Serratia marcescens	S	R	S	S	S	S	R	S	R	S	I	S	R	S	R	clinical
09.04.21.	Bečej	Streptococcus spp.	S	S	S	S	S	S	S	R	R	R	R	S	R	S	R	clinical
09.04.21.	Bečej	Streptococcus spp.	S	S	S	S	S	S	S	R	R	R	R	S	R	R	R	subclinical
09.04.21.	Bečej	Streptococcus spp.	S	S	S	S	S	S	R	I	R	R	R	S	R	S	R	subclinical
09.04.21.	Bečej	Staphylococcus spp. coagulase negative	I	I	S	S	S	S	I	S	R	R	S	S	S	S	R	clinical
09.04.21.	Bečej	Streptococcus spp.	S	I	S	S	S	S	S	R	R	R	R	S	R	S	R	clinical
09.04.21.	Bečej	Streptococcus spp.	S	I	S	S	S	S	S	R	R	R	R	S	R	S	R	clinical
09.04.21.	Bečej	negative
09.04.21.	Bečej	Staphylococcus aureus	I	R	S	S	S	S	S	S	R	S	R	S	I	S	R	subclinical
09.04.21.	Bečej	negative
09.04.21.	Bečej	Streptococcus spp.	S	S	S	S	S	I	S	R	R	R	S	S	R	S	R	clinical
09.04.21.	Bečej	Streptococcus spp.	S	S	S	S	S	S	S	R	R	R	R	S	R	S	R	clinical
09.04.21.	Bečej	Streptococcus spp.	S	S	S	S	S	S	S	R	R	R	R	S	R	R	R	clinical
09.06.21.	Bečej	Streptococcus spp.	S	S	S	S	S	S	S	R	R	R	R	S	R	S	R	clinical
09.06.21.	Bečej	negative
09.06.21.	Bečej	negative
09.06.21.	Bečej	β haemoliticus Streptococcus spp.	S	S	R	S	I	S	R	R	R	R	R	S	I	R	R	clinical
09.06.21.	Bečej	Staphylococcus aureus	R	R	S	S	S	S	S	S	R	S	S	S	S	S	R	clinical
09.06.21.	Bečej	Staphylococcus aureus	I	R	S	S	S	S	S	S	R	S	S	S	S	S	R	subclinical
09.06.21.	Bečej	Escherichia coli	I	R	S	S	R	S	R	R	R	S	S	S	R	S	R	subclinical
09.06.21.	Bečej	Streptococcus spp.	S	S	S	S	S	I	S	R	R	R	S	S	R	S	R	clinical
10.06.21.	Bečej	Streptococcus spp.	S	S	S	S	S	S	S	R	R	R	R	S	R	S	R	clinical
10.06.21.	Bečej	negative
10.06.21.	Bečej	negative
10.06.21.	Bečej	β haemoliticus Streptococcus spp.	S	S	S	S	R	S	R	R	R	R	R	S	R	R	R	clinical
10.06.21.	Bečej	Staphylococcus aureus	I	R	S	S	S	S	S	S	R	S	S	S	S	S	R	clinical
10.06.21.	Bečej	Staphylococcus aureus	I	R	S	S	S	S	S	S	R	S	R	S	I	S	R	clinical
10.06.21.	Bečej	negative
10.06.21.	Bečej	negative
10.06.21.	Bečej	Escherichia coli	I	R	S	S	R	S	R	S	R	S	S	S	R	S	R	subclinical
07.07.21.	Bečej	Streptococcus uberis	S	S	S	S	S	S	S	S	R	R	S	S	R	R	S	subclinical
07.07.21.	Bečej	negative
07.07.21.	Bečej	Staphylococcus spp. coagulase negative	S	s	s	s	R	S	S	S	R	S	S	S	R	S	R	clinical
07.07.21.	Bečej	Staphylococcus spp. coagulase negative	S	S	S	S	I	S	S	S	R	S	S	S	S	S	R	clinical
07.07.21.	Bečej	Streptococcus spp.	S	S	S	S	S	S	I	R	R	R	R	S	R	S	R	subclinical
07.07.21.	Bečej	negative
10.11.21.	Bečej	negative
10.11.21.	Bečej	Escherichia coli	S	R	S	S	R	S	R	R	R	S	I	S	R	S	R	clinical
10.11.21.	Bečej	Serratia marcescens	S	R	S	S	S	S	R	S	R	S	S	S	R	S	R	subclinical
10.11.21.	Bečej	negative
10.11.21.	Bečej	Streptococcus uberis	S	S	S	S	S	S	S	S	R	R	S	S	R	R	S	clinical
15.11.21.	Bečej	negative
15.11.21.	Bečej	Staphylococcus spp. coagulase negative	I	S	S	S	S	S	S	S	R	S	S	S	S	S	R	clinical
15.11.21.	Bečej	Escherichia coli	I	R	S	S	R	S	R	R	R	S	I	S	R	S	R	subclinical
15.11.21.	Bečej	Streptococcus spp.	S	I	S	S	S	S	S	R	R	R	S	S	R	R	R	clinical
15.11.21.	Bečej	Staphylococcus spp. coagulase negative	I	R	S	S	S	S	S	S	R	S	S	S	S	S	R	clinical
22.11.21.	Bečej	negative
22.11.21.	Bečej	Escherichia coli	I	R	S	S	R	S	R	R	R	S	S	S	R	S	R	subclinical
22.11.21.	Bečej	Streptococcus uberis	S	R	S	I	I	R	S	R	R	S	S	S	R	R	R	clinical
22.11.21.	Bečej	negative
09.12.21.	Bečej	Streptococcus uberis	S	R	S	I	I	R	S	R	R	S	S	S	R	R	R	clinical
09.12.21.	Bečej	negative
09.12.21.	Bečej	Streptococcus spp.	S	S	S	S	S	S	R	R	R	R	R	S	R	R	R	subclinical
09.12.21.	Bečej	Escherichia coli	I	R	S	S	R	S	R	R	R	S	I	S	R	S	R	clinical
09.12.21.	Bečej	negative
16.12.21.	Bečej	negative
16.12.21.	Bečej	Escherichia coli	I	R	I	S	R	S	S	S	R	S	S	S	R	S	R	clinical
16.12.21.	Bečej	Escherichia coli	I	R	S	S	R	S	R	S	R	S	I	S	R	S	R	subclinical
16.12.21.	Bečej	negative
16.12.21.	Bečej	negative
03.12.21.	Bečej	Staphylococcus spp.	I	R	S	S	S	S	S	S	R	S	S	S	I	S	R	subclinical
03.12.21.	Bečej	negative
03.12.21.	Bečej	Proteus mirabilis	R	R	S	S	R	S	R	S	R	R	S	R	R	S	R	subclinical
03.12.21.	Bečej	Proteus mirabilis	R	R	S	S	R	S	R	S	R	S	R	S	R	I	R	subclinical
03.12.21.	Bečej	Proteus mirabilis	R	R	S	S	S	S	S	S	R	S	R	S	R	S	R	subclinical
01.10.20.	Stara Pazova	Escherichia coli	R	R	R	S	R	S	R	S	R	S	R	R	R	S	R	clinical
01.10.20.	Stara Pazova	Enterobacter sakazakii	R	R	R	S	R	S	R	S	R	S	S	R	R	S	R	clinical
09.10.20.	Stara Pazova	Staphylococcus aureus	I	R	S	S	S	S	S	S	R	S	S	S	S	S	R	clinical
09.10.20.	Stara Pazova	Escherichia coli	I	R	S	S	R	S	R	S	R	S	I	S	R	S	R	subclinical
09.10.20.	Stara Pazova	negative
09.10.20.	Stara Pazova	Streptococcus uberis	S	S	I	S	I	S	R	R	R	S	S	S	R	R	R	clinical
09.10.20.	Stara Pazova	Escherichia coli	I	R	S	S	R	S	R	S	R	S	S	S	R	S	R	clinical
09.10.20.	Stara Pazova	Staphylococcus aureus	I	R	S	S	S	S	S	S	R	S	S	S	S	S	R	clinical
09.10.20.	Stara Pazova	Streptococcus dysgalactiae	S	R	R	S	I	I	R	R	R	S	R	S	I	R	R	clinical
09.10.20.	Stara Pazova	Streptococcus spp.	S	S	S	S	S	S	R	R	R	R	R	S	R	R	R	clinical
08.12.21.	Stara Pazova	Escherichia coli	I	R	S	S	R	S	R	S	R	S	S	S	R	S	R	clinical
08.12.21.	Stara Pazova	negative
08.12.21.	Stara Pazova	negative
08.12.21.	Stara Pazova	Streptococcus spp.	S	S	S	S	S	S	S	R	R	R	R	S	R	S	R	subclinical
08.12.21.	Stara Pazova	Escherichia coli	I	R	S	S	R	S	R	S	R	S	S	S	R	S	R	subclinical
08.12.21.	Stara Pazova	Escherichia coli	I	R	S	S	R	S	R	R	R	S	S	S	R	S	R	clinical
08.12.21.	Stara Pazova	negative
08.12.21.	Stara Pazova	negative
08.12.21.	Stara Pazova	Escherichia coli	S	R	S	S	R	S	R	S	R	S	S	S	R	S	R	clinical
08.12.21.	Stara Pazova	β haemoliticus Streptococcus spp.	R	R	S	S	R	S	R	S	R	R	R	R	R	S	R	clinical
08.12.21.	Stara Pazova	β haemoliticus Streptococcus spp.	R	R	S	S	R	S	R	S	R	S	R	S	R	R	R	clinical
08.12.21.	Stara Pazova	negative
08.12.21.	Stara Pazova	Streptococcus uberis	S	I	S	S	I	R	R	R	R	S	S	S	R	R	R	subclinical
08.12.21.	Stara Pazova	Escherichia coli	S	R	S	S	R	S	R	S	R	S	S	S	R	S	R	clinical
08.12.21.	Stara Pazova	negative
13.12.21.	Stara Pazova	Escherichia coli	S	R	S	S	R	S	R	S	R	S	S	S	R	S	R	subclinical
13.12.21.	Stara Pazova	Escherichia coli	S	R	S	S	R	S	R	S	R	S	S	S	R	S	R	subclinical
13.12.21.	Stara Pazova	negative
13.12.21.	Stara Pazova	Streptococcus spp.	S	S	S	S	S	I	S	R	R	R	S	S	R	S	R	clinical
13.12.21.	Stara Pazova	negative
13.12.21.	Stara Pazova	Staphylococcus aureus	I	R	S	S	S	S	S	S	R	S	S	S	S	S	R	clinical
13.12.21.	Stara Pazova	negative
13.12.21.	Stara Pazova	negative
13.12.21.	Stara Pazova	Streptococcus spp.	S	S	S	S	S	S	S	R	R	R	R	S	R	S	R	clinical
13.12.21.	Stara Pazova	Escherichia coli	S	R	S	S	R	S	R	S	R	S	S	S	R	S	R	clinical
13.12.21.	Stara Pazova	negative
13.12.21.	Stara Pazova	Streptococcus spp.	S	S	S	S	S	S	S	R	R	R	R	S	R	S	R	clinical
13.12.21.	Stara Pazova	negative
13.12.21.	Stara Pazova	negative
13.12.21.	Stara Pazova	Escherichia coli	S	R	S	S	R	S	R	S	R	S	S	S	R	S	R	subclinical
13.12.21.	Stara Pazova	negative
20.12.21.	Stara Pazova	negative
20.12.21.	Stara Pazova	Escherichia coli	S	R	S	S	R	S	R	S	R	S	S	S	R	S	R	clinical
20.12.21.	Stara Pazova	negative
20.12.21.	Stara Pazova	Streptococcus spp.	S	S	R	S	R	S	R	I	R	S	S	S	S	S	R	clinical
20.12.21.	Stara Pazova	Escherichia coli	I	R	S	S	R	S	R	R	R	S	S	S	R	S	R	clinical
20.12.21.	Stara Pazova	negative
20.12.21.	Stara Pazova	Escherichia coli	I	R	S	S	R	S	R	R	R	S	I	S	R	S	R	subclinical
20.12.21.	Stara Pazova	Streptococcus spp.	S	R	S	S	R	R	R	R	R	S	R	S	R	R	R	subclinical
20.12.21.	Stara Pazova	negative
20.12.21.	Stara Pazova	negative
20.12.21.	Stara Pazova	Streptococcus spp.	S	S	S	S	S	S	S	R	R	R	R	S	R	S	R	clinical
20.12.21.	Stara Pazova	negative
20.12.21.	Stara Pazova	Streptococcus uberis	S	I	S	S	I	R	R	S	R	S	S	S	R	R	R	clinical
20.12.21.	Stara Pazova	negative
20.12.21.	Stara Pazova	Streptococcus spp.	S	S	S	S	S	S	S	R	R	R	R	S	R	S	R	clinical
15.12.21.	Stara Pazova	negative
15.12.21.	Stara Pazova	Escherichia coli	S	R	S	S	R	S	R	S	R	S	S	S	R	S	R	clinical
15.12.21.	Stara Pazova	Staphylococcus aureus	R	R	S	S	S	S	S	S	R	S	S	S	S	S	R	subclinical
15.12.21.	Stara Pazova	negative
15.12.21.	Stara Pazova	negative
15.12.21.	Stara Pazova	Streptococcus spp.	S	S	S	S	S	S	S	R	R	R	R	S	R	S	R	clinical
15.12.21.	Stara Pazova	Escherichia coli	S	S	S	S	S	S	S	R	R	R	R	S	R	R	R	clinical
15.12.21.	Stara Pazova	negative
15.12.21.	Stara Pazova	negative
15.12.21.	Stara Pazova	Streptococcus spp.	S	R	S	S	S	S	R	R	R	R	R	S	R	R	R	subclinical
15.12.21.	Stara Pazova	Escherichia coli	R	R	R	S	R	S	R	S	R	S	I	R	R	S	R	clinical
15.12.21.	Stara Pazova	negative
15.12.21.	Stara Pazova	negative
15.12.21.	Stara Pazova	Escherichia coli	S	R	S	S	R	S	R	R	R	S	I	S	R	S	R	clinical
15.12.21.	Stara Pazova	Escherichia coli	S	R	S	S	R	S	R	R	R	S	s	S	R	S	R	clinical
15.12.21.	Stara Pazova	negative
15.12.21.	Stara Pazova	negative
15.12.21.	Stara Pazova	negative
15.12.21.	Stara Pazova	Streptococcus spp.	S	R	S	S	R	R	R	R	R	S	R	S	R	R	R	clinical
15.12.21.	Stara Pazova	Escherichia coli	R	R	R	S	R	S	R	S	R	S	R	R	R	S	R	clinical
15.12.21.	Stara Pazova	negative
15.12.21.	Stara Pazova	negative
15.12.21.	Stara Pazova	Staphylococcus aureus	I	R	S	S	S	S	S	S	R	S	S	S	S	S	R	clinical
15.12.21.	Stara Pazova	Escherichia coli	I	R	S	S	R	S	R	R	R	S	S	S	R	S	R	clinical
15.12.21.	Stara Pazova	negative
15.12.21.	Stara Pazova	negative
		S	sensitive
		I	intermediate
		R	resistant
