# Supplementary material for: Is There a Relationship between Antimicrobial Use and Antibiotic Resistance of the Most Common Mastitis Pathogens in Dairy Cows?
Source: Antibiotics (Basel). 2022 Dec 20;12(1):3. doi: 10.3390/antibiotics12010003 (PMC9854474; doi:10.3390/antibiotics12010003)
Supplement: Supplementary file 1 [file antibiotics-12-00003-s001.zip › Supplementary Table S2..xlsx]

## Sheet: Input
Farm	Amoxicillin	Bacitracin	Cefalexin	Cefquinome	Cefoperazone	Enrofloxacin	Kanamycin	Clavulanic acid	Cloxacillin	Marbofloxacin	Neomycin	Penicillin	Streptomycin	Sulfamethoxazole + Trimethoprim	Tetracycline
Farm 1	219400	800000	203125	106900	15	240000	80000000	54850	36000	360000	100000	1240000	1550000	552000	80000
Farm 2	10800	3176000	187500	198000	1500	9000	8000	2700	200	1000	397000	10000	5000	2000	317600
Farm 3	100	1480000	200	97200	14	90	7500	27	156000	930000	185000	5960000	7450000	696000	148000
